# Supplementary material for: Temporal Range Dynamics of the Lataste’s Viper (Vipera latastei Boscá, 1878) in Doñana (Spain): Insights into Anthropogenically Driven Factors
Source: Animals (Basel). 2024 Oct 19;14(20):3025. doi: 10.3390/ani14203025 (PMC11504652; doi:10.3390/ani14203025)
Supplement: Supplementary file 1 [file animals-14-03025-s001.zip]

Archive with 1 entries (1 files):
- animals-3221046-supplementary.pdf
